# Supplementary material for: The Effects of Rhizosphere Inoculation with Pseudomonas mandelii on Formation of Apoplast Barriers, HvPIP2 Aquaporins and Hydraulic Conductance of Barley
Source: Microorganisms. 2022 Apr 29;10(5):935. doi: 10.3390/microorganisms10050935 (PMC9147626; doi:10.3390/microorganisms10050935)
Supplement: Supplementary file 1 [file microorganisms-10-00935-s001.zip]

Archive with 1 entries (1 files):
- microorganisms-1681646-supplementary.pdf
